# Supplementary material for: The Role of the C-Terminal Lysine of S100P in S100P-Induced Cell Migration and Metastasis
Source: Biomolecules. 2021 Oct 6;11(10):1471. doi: 10.3390/biom11101471 (PMC8533620; doi:10.3390/biom11101471)
Supplement: Supplementary file 1 [file biomolecules-11-01471-s001.zip]

Archive with 1 entries (1 files):
- biomolecules-1398088-supplementary.pdf
